# Supplementary material for: 1,3-Bis[(4-methylbenzylidene)amino­oxy]propane
Source: Acta Crystallogr Sect E Struct Rep Online. 2009 Oct 17;65(Pt 11):o2784. doi: 10.1107/S1600536809042147 (PMC2971336; doi:10.1107/S1600536809042147)
Supplement: Supplementary file 2 [file e-65-o2784-Isup2.hkl]

# 
# h,k,l, Fc-squared, Fo-squared, sigma(Fo-squared) and status flag 
# 
data_I
_shelx_title ' 090715h in C2/c' 
_shelx_refln_list_code          4 
_shelx_F_calc_maximum      284.85 
_exptl_crystal_F_000       664.00 
_reflns_d_resolution_high  0.8404 
 
loop_ 
 _symmetry_equiv_pos_as_xyz 
 'x, y, z' 
 '-x, y, -z+1/2' 
 'x+1/2, y+1/2, z' 
 '-x+1/2, y+1/2, -z+1/2' 
 '-x, -y, -z' 
 'x, -y, z-1/2' 
 '-x+1/2, -y+1/2, -z' 
 'x+1/2, -y+1/2, z-1/2' 
 
_cell_length_a    29.8432 
_cell_length_b     4.8668 
_cell_length_c    12.1202 
_cell_angle_alpha  90.000 
_cell_angle_beta   98.568 
_cell_angle_gamma  90.000 
 
_shelx_F_squared_multiplier     1.000 
 
loop_ 
 _refln_index_h 
 _refln_index_k 
 _refln_index_l 
 _refln_F_squared_calc 
 _refln_F_squared_meas 
 _refln_F_squared_sigma 
 _refln_observed_status 
   4   0   0     7262.47     7686.30    251.21 o 
   6   0   0      186.03      164.54     10.75 o 
   8   0   0     3507.32     3279.82    106.83 o 
  10   0   0      807.79      804.63     24.61 o 
  12   0   0      288.84      248.16     17.09 o 
  14   0   0       26.78       28.93     11.34 o 
  16   0   0       47.10       26.65     12.58 o 
  18   0   0       16.04       34.20     12.40 o 
  20   0   0        2.81        1.82     10.58 o 
  22   0   0     1378.91     1541.88     54.34 o 
  24   0   0     1039.77     1287.45     53.29 o 
  26   0   0     2778.87     3210.87     85.29 o 
  28   0   0       59.10       83.09     22.59 o 
  30   0   0     1125.32     1339.99     61.61 o 
   1   1   0     1692.27     1645.76     42.77 o 
   3   1   0     1169.64     1068.67     14.96 o 
   5   1   0    17457.70    15534.85    620.31 o 
   7   1   0     7454.20     7109.12    207.41 o 
   9   1   0     8191.92     7963.51    142.16 o 
  11   1   0     1090.10      971.65     30.39 o 
  13   1   0     1869.94     1888.74     29.52 o 
  15   1   0     1058.75     1138.90     25.11 o 
  17   1   0       15.43       15.02      7.34 o 
  19   1   0       23.37       54.60     24.76 o 
  21   1   0     1443.03     1647.97     37.92 o 
  23   1   0      241.63      268.27     18.63 o 
  25   1   0       27.35       24.67     11.87 o 
  27   1   0      233.37      201.72     29.02 o 
  29   1   0        3.25       62.66     42.77 o 
  31   1   0        1.92        4.29     18.46 o 
  33   1   0      200.39      217.84     39.09 o 
   0   2   0      168.96      138.96     25.55 o 
   2   2   0       53.04       52.41     24.00 o 
   4   2   0      153.55      122.13     11.47 o 
   6   2   0      364.16      417.47     24.22 o 
   8   2   0        0.06        2.20      5.84 o 
  10   2   0     1374.20     1556.82     70.99 o 
  12   2   0     4385.17     4360.65    108.97 o 
  14   2   0     2182.21     2172.90     72.20 o 
  16   2   0       53.15       51.80      8.75 o 
  18   2   0      200.21      196.06     12.99 o 
  20   2   0      213.00      237.25     29.01 o 
  22   2   0        3.87        2.63     19.16 o 
  24   2   0        0.24       -5.95     17.86 o 
  26   2   0        1.14       12.05     22.84 o 
  28   2   0        6.80        3.66     19.15 o 
  30   2   0        0.00        0.86     16.97 o 
  32   2   0        5.34      -16.81     22.33 o 
   1   3   0      182.25      187.39     20.52 o 
   3   3   0      555.76      484.66     29.37 o 
   5   3   0      439.90      411.61     18.76 o 
   7   3   0       36.01       31.61     10.89 o 
   9   3   0       30.72       31.56      8.84 o 
  11   3   0        0.40       -1.90      7.88 o 
  13   3   0       19.43       29.25      8.87 o 
  15   3   0       46.43       15.76     20.90 o 
  17   3   0       27.94       25.66     24.07 o 
  19   3   0       19.43        4.95     22.37 o 
  21   3   0       66.83       34.36     24.56 o 
  23   3   0       24.32       19.05     24.19 o 
  25   3   0       52.25       57.29     23.70 o 
  27   3   0       46.65       18.21     21.65 o 
  29   3   0        0.01       -1.63     24.58 o 
   0   4   0      427.35      504.74     59.22 o 
   2   4   0      306.07      261.39     26.01 o 
   4   4   0       35.31       39.67     12.56 o 
   6   4   0      100.26       93.35     19.16 o 
   8   4   0        2.56        2.75     14.70 o 
  10   4   0      143.30      178.20     32.02 o 
  12   4   0       17.40       10.20     19.16 o 
  14   4   0        0.29        4.32     18.12 o 
  16   4   0      227.02      197.05     45.67 o 
  18   4   0        0.72       -2.99     18.10 o 
  20   4   0        2.49        8.78     21.98 o 
  22   4   0        0.40       24.30     29.00 o 
  24   4   0       20.26       36.52     23.50 o 
   1   5   0        8.99        0.08     15.57 o 
   3   5   0       27.26       35.22     31.35 o 
   5   5   0       11.52       19.80     22.99 o 
   7   5   0        0.04        6.48     19.22 o 
   9   5   0       11.64        2.08     19.91 o 
  11   5   0       19.79        7.82     26.18 o 
  13   5   0       47.94       60.33     28.32 o 
  15   5   0        2.07       27.75     26.24 o 
  17   5   0       13.30        6.26     26.05 o 
 -33   1   1       72.73       84.75     21.41 o 
 -31   1   1       17.37       14.59     25.74 o 
 -29   1   1       57.70       41.58     23.22 o 
 -27   1   1       13.65       27.62     15.81 o 
 -25   1   1      669.50      750.89     41.34 o 
 -23   1   1      145.08      167.75     15.17 o 
 -21   1   1     1085.88     1083.70     31.85 o 
 -19   1   1      630.77      650.38     21.96 o 
 -17   1   1      389.59      381.22     17.50 o 
 -15   1   1     2021.01     1985.22     34.47 o 
 -13   1   1        5.43        3.61      5.40 o 
 -11   1   1        0.82       -0.16      5.44 o 
  -9   1   1     5695.73     5429.87    177.31 o 
  -7   1   1     2288.83     2314.05     93.51 o 
  -5   1   1     3080.86     3084.59     61.40 o 
  -3   1   1      384.47      348.63     23.69 o 
  -1   1   1      642.09      504.48     51.67 o 
   1   1   1     4023.10     3769.96    246.77 o 
   3   1   1     7131.92     6069.85    354.69 o 
   5   1   1    40411.38    37567.04    190.39 o 
   7   1   1     3725.93     3800.58    155.41 o 
   9   1   1      224.42      179.21      9.03 o 
  11   1   1     1589.28     1618.87     25.66 o 
  13   1   1      115.99      143.15      9.91 o 
  15   1   1     2026.73     2310.71     97.10 o 
  17   1   1      101.78      107.44     10.45 o 
  19   1   1      159.39      144.82     13.36 o 
  21   1   1      140.80      142.76     14.12 o 
  23   1   1       12.48       13.85     11.21 o 
  25   1   1       34.54       21.68     14.22 o 
  27   1   1       45.58       31.98     15.72 o 
  29   1   1       94.51      104.88     24.46 o 
  31   1   1      209.36      193.34     33.29 o 
  33   1   1       91.51      123.21     27.91 o 
 -32   2   1       13.23       -6.74     18.11 o 
 -30   2   1        1.61       -5.24     29.03 o 
 -28   2   1       11.47        5.61     18.92 o 
 -26   2   1       90.90       78.42     23.51 o 
 -24   2   1      171.81      150.18     27.03 o 
 -22   2   1      234.49      206.75     20.54 o 
 -20   2   1     1238.39     1202.12     86.19 o 
 -18   2   1      258.99      235.20     26.88 o 
 -16   2   1      337.44      307.04     13.04 o 
 -14   2   1        6.34        3.87      5.77 o 
 -12   2   1        0.29        4.98      5.77 o 
 -10   2   1     2386.50     2522.44     68.13 o 
  -8   2   1       10.12       11.88      8.33 o 
  -6   2   1      173.98      147.07     12.97 o 
  -4   2   1        0.25       -1.88      7.26 o 
  -2   2   1      147.90      138.03     15.74 o 
   0   2   1        0.15        1.16     14.90 o 
   2   2   1       32.19       41.62     13.01 o 
   4   2   1     1167.60     1052.53     44.28 o 
   6   2   1     6321.82     6950.57    205.45 o 
   8   2   1      896.65      805.94     20.17 o 
  10   2   1     4672.14     4936.00    173.98 o 
  12   2   1     3970.02     3984.12    183.59 o 
  14   2   1      107.10      107.38      9.96 o 
  16   2   1       62.56       53.59     12.12 o 
  18   2   1        0.15       -7.13     10.20 o 
  20   2   1        3.73        5.55     10.82 o 
  22   2   1        4.67       18.46     18.83 o 
  24   2   1        2.59      -12.58     21.07 o 
  26   2   1        0.50        7.55     17.70 o 
  28   2   1        1.75       17.86     19.71 o 
  30   2   1        0.84       -7.40     19.61 o 
  32   2   1        0.07       24.71     26.68 o 
 -29   3   1        0.01       -3.88     20.80 o 
 -27   3   1       35.66       24.39     21.51 o 
 -25   3   1       17.26       -1.30     18.47 o 
 -23   3   1       12.21       10.95     19.01 o 
 -21   3   1       13.28       51.80     30.39 o 
 -19   3   1        0.05       -3.51     17.52 o 
 -17   3   1       12.18       23.57     18.10 o 
 -15   3   1        9.43        3.18      8.59 o 
 -13   3   1      152.51      149.71     13.82 o 
 -11   3   1       89.51       73.50     12.22 o 
  -9   3   1      117.33      106.62     15.92 o 
  -7   3   1      446.56      414.40     29.61 o 
  -5   3   1     1446.08     1684.98     75.98 o 
  -3   3   1      345.64      308.43     21.82 o 
  -1   3   1      444.01      439.02     30.04 o 
   1   3   1      740.65      758.16     36.53 o 
   3   3   1      142.26      159.23     21.19 o 
   5   3   1      120.53      114.68     14.44 o 
   7   3   1       72.14       78.99     10.80 o 
   9   3   1       78.23       87.01     10.17 o 
  11   3   1       34.65       35.38     18.77 o 
  13   3   1       84.66       64.29     17.34 o 
  15   3   1       60.59       64.51     14.94 o 
  17   3   1      569.38      566.77    115.54 o 
  19   3   1       42.59       36.78     32.90 o 
  21   3   1       43.55       28.99     20.54 o 
  23   3   1       62.07       38.76     21.75 o 
  25   3   1       43.58       10.91     21.17 o 
  27   3   1       57.65       67.28     28.18 o 
  29   3   1       10.98       -5.29     21.49 o 
 -24   4   1        8.23       15.01     20.03 o 
 -22   4   1        0.24        2.45     22.04 o 
 -20   4   1       29.77       67.09     32.90 o 
 -18   4   1        8.31       20.42     21.33 o 
 -16   4   1        0.00       -8.66     20.32 o 
 -14   4   1       90.05       96.14     33.87 o 
 -12   4   1       71.39       83.23     21.58 o 
 -10   4   1       18.99       21.16     19.23 o 
  -8   4   1        1.18       -3.43     11.96 o 
  -6   4   1        3.69      -11.76     10.45 o 
  -4   4   1      107.54       79.73     14.28 o 
  -2   4   1       20.61       21.93     12.36 o 
   0   4   1       33.41       17.92     14.88 o 
   2   4   1      235.28      220.27     30.93 o 
   4   4   1       28.51       11.72     12.72 o 
   6   4   1        1.65        8.79     19.16 o 
   8   4   1       93.48       83.29     21.33 o 
  10   4   1        1.68       -9.40     20.51 o 
  12   4   1      128.14      146.60     27.00 o 
  14   4   1       16.26       12.52     18.86 o 
  16   4   1      100.88       74.32     58.06 o 
  18   4   1        1.30       -5.69     17.47 o 
  20   4   1        8.85       16.84     20.81 o 
  22   4   1       41.11       32.83     21.02 o 
  24   4   1        4.93      -24.01     25.66 o 
 -17   5   1       29.98       30.03     30.19 o 
 -15   5   1        0.82       34.38     50.71 o 
 -13   5   1       17.25       28.36     26.17 o 
 -11   5   1       97.08       88.77     30.47 o 
  -9   5   1       19.75       41.65     22.62 o 
  -5   5   1        2.12       17.03     23.10 o 
  -3   5   1       15.18       19.49     17.99 o 
  -1   5   1        0.21       11.20     14.35 o 
   1   5   1        8.63       23.61     29.03 o 
   3   5   1       13.60       26.99     56.90 o 
   5   5   1       36.64       52.05     26.88 o 
   7   5   1      425.90      525.83     97.35 o 
   9   5   1       72.04       56.39     24.54 o 
  11   5   1       34.13       28.21     22.57 o 
  13   5   1        6.84       25.39     28.64 o 
  15   5   1       26.33       11.72     21.69 o 
  17   5   1        2.52      -20.13     42.19 o 
 -34   0   2      306.40      401.78     67.35 o 
 -32   0   2      102.22       96.77     36.77 o 
 -30   0   2     1649.65     2104.12    119.60 o 
 -28   0   2      378.91      435.52     57.87 o 
 -26   0   2      155.80      164.56     23.62 o 
 -24   0   2      127.78      142.76     23.42 o 
 -22   0   2        0.24       13.62     13.35 o 
 -20   0   2       30.05       28.69     13.13 o 
 -18   0   2       74.64       89.31     14.71 o 
 -16   0   2      129.76      129.24     15.05 o 
 -14   0   2      605.11      650.10     26.41 o 
 -12   0   2     1386.02     1337.82     34.73 o 
 -10   0   2    13261.15    12986.87    185.79 o 
  -8   0   2     3937.51     3983.73     72.00 o 
  -6   0   2     4435.53     4784.20     76.25 o 
  -4   0   2    81139.41    66533.15    312.70 o 
  -2   0   2     3778.72     3808.56    174.30 o 
   0   0   2     4168.46     4168.58     78.15 o 
   2   0   2     8284.95     7111.06     55.15 o 
   4   0   2     1495.20     1587.00     28.33 o 
   6   0   2     1133.58     1108.57     35.61 o 
   8   0   2      146.01      183.28     28.64 o 
  10   0   2       44.32       39.05     11.41 o 
  12   0   2       10.15        3.63      9.57 o 
  14   0   2       68.03       67.08     12.37 o 
  16   0   2     1086.35     1182.75     40.35 o 
  18   0   2     4526.35     4836.07    274.82 o 
  20   0   2     2359.67     2585.87    109.15 o 
  22   0   2      229.22      214.89     25.04 o 
  24   0   2       89.58      125.05     23.12 o 
  26   0   2      388.27      385.52     43.35 o 
  28   0   2       16.09       -5.81     23.22 o 
  30   0   2        2.01     1398.87     85.16 o 
  32   0   2       39.72       60.38     30.97 o 
  34   0   2        0.05        1.94     28.64 o 
 -33   1   2        0.16       18.62     25.66 o 
 -31   1   2       23.37        7.05     16.18 o 
 -29   1   2       27.78       26.76     16.16 o 
 -27   1   2       60.28       72.51     18.59 o 
 -25   1   2     1544.19     1689.18     72.62 o 
 -23   1   2       16.59       18.79     20.75 o 
 -21   1   2      334.12      347.71     17.79 o 
 -19   1   2       41.12       50.93      9.55 o 
 -17   1   2      540.45      585.71     30.62 o 
 -15   1   2     3244.49     3643.18    163.94 o 
 -13   1   2      382.97      390.39     15.73 o 
 -11   1   2      337.69      344.45     11.96 o 
  -9   1   2      392.22      384.27      9.83 o 
  -7   1   2      146.66      177.44     12.41 o 
  -5   1   2       66.65       61.53     10.31 o 
  -3   1   2     5034.35     4601.12    177.99 o 
  -1   1   2     1145.91     1060.71     30.14 o 
   1   1   2    14576.40    14885.26    417.79 o 
   3   1   2     7598.07     7037.79    133.25 o 
   5   1   2    10956.93    11002.28    174.76 o 
   7   1   2      316.93      346.74     17.20 o 
   9   1   2     1165.64     1198.10     40.90 o 
  11   1   2     5758.10     6429.36    164.20 o 
  13   1   2      559.64      541.28     18.78 o 
  15   1   2      430.65      421.42     16.99 o 
  17   1   2       22.53       13.37      7.39 o 
  19   1   2      257.28      250.68     17.04 o 
  21   1   2        7.97        1.85     10.96 o 
  23   1   2      339.31      305.52     22.78 o 
  25   1   2        1.03       -2.03     12.62 o 
  27   1   2       19.74       13.28     11.27 o 
  29   1   2      156.14      175.34     22.54 o 
  31   1   2      169.55      169.92     35.22 o 
  33   1   2       22.27       27.48     22.84 o 
 -32   2   2        0.16        7.38     21.48 o 
 -30   2   2        1.29        4.45     18.77 o 
 -28   2   2        1.63       19.69     23.33 o 
 -26   2   2        0.04       -2.65     18.21 o 
 -24   2   2        2.38        9.83     12.76 o 
 -22   2   2      165.57      193.13     19.14 o 
 -20   2   2      139.95      132.92     17.04 o 
 -18   2   2     1230.20     1347.61     42.62 o 
 -16   2   2     1774.97     1929.38     59.95 o 
 -14   2   2      661.81      658.75     24.93 o 
 -12   2   2      170.00      148.26     13.70 o 
 -10   2   2      942.01      901.15     27.59 o 
  -8   2   2        1.24        0.36     11.50 o 
  -6   2   2        0.70      -11.57      8.98 o 
  -4   2   2       95.50       99.18     10.78 o 
  -2   2   2       72.44       90.79      9.68 o 
   0   2   2        3.95       -1.48      9.81 o 
   2   2   2       61.16       40.02     10.03 o 
   4   2   2        0.88        5.93      7.94 o 
   6   2   2      424.35      549.86     14.14 o 
   8   2   2     5433.53     5226.02    127.33 o 
  10   2   2     2512.93     2679.80     71.35 o 
  12   2   2      558.70      566.57     16.86 o 
  14   2   2       39.89       39.44     11.19 o 
  16   2   2      179.67      179.25     17.98 o 
  18   2   2       33.37       24.49     12.53 o 
  20   2   2       56.70       47.12     13.95 o 
  22   2   2       24.13       14.06     13.15 o 
  24   2   2       77.61       51.13     21.39 o 
  26   2   2       51.90       29.29     18.20 o 
  28   2   2        9.94       10.18     17.41 o 
  30   2   2       24.09        2.72     23.41 o 
 -29   3   2       24.25       13.20     20.22 o 
 -27   3   2       22.16       12.59     22.41 o 
 -25   3   2       34.36       13.48     21.87 o 
 -23   3   2       26.88       32.37     20.26 o 
 -21   3   2       19.97        3.46     17.51 o 
 -19   3   2      131.15      140.75     22.08 o 
 -17   3   2        4.27       15.85     10.89 o 
 -15   3   2      598.41      563.04     26.42 o 
 -13   3   2      971.70      941.44     32.96 o 
 -11   3   2       91.76       99.04     13.98 o 
  -9   3   2      707.78      685.85     33.93 o 
  -7   3   2      407.39      384.25     25.98 o 
  -5   3   2      342.08      349.12     18.64 o 
  -3   3   2       52.00       53.53     11.23 o 
  -1   3   2       17.03        4.11      9.79 o 
   1   3   2      367.16      390.91     37.60 o 
   3   3   2       34.12       23.16     11.83 o 
   5   3   2        8.57        5.80      7.52 o 
   7   3   2       65.26      123.92     30.21 o 
   9   3   2       13.20       15.94     14.99 o 
  11   3   2      516.89      513.56     34.10 o 
  13   3   2      378.44      333.00     36.43 o 
  15   3   2       18.14       13.81     11.88 o 
  17   3   2     1932.40     1782.85    205.18 o 
  19   3   2        3.97        1.54     17.46 o 
  21   3   2       49.27       28.05     19.50 o 
  23   3   2       21.12       27.12     21.99 o 
  25   3   2        4.04       21.95     22.33 o 
  27   3   2        1.10        4.55     18.71 o 
 -24   4   2        0.66        9.97     22.48 o 
 -22   4   2       18.36       16.45     25.45 o 
 -20   4   2       10.44       10.63     19.25 o 
 -18   4   2        0.00      -15.93     17.50 o 
 -16   4   2        0.41       -2.07     17.78 o 
 -14   4   2      121.21      107.49     18.85 o 
 -12   4   2       73.38       53.34     14.00 o 
 -10   4   2       68.23       77.37     15.59 o 
  -8   4   2       87.81       66.00     16.09 o 
  -6   4   2       63.08       63.05     15.41 o 
  -4   4   2        1.39        4.20     10.16 o 
  -2   4   2      187.79      214.91     30.49 o 
   0   4   2        4.16       -4.56     12.15 o 
   2   4   2      250.41      290.67     25.63 o 
   4   4   2       14.88       19.15     14.74 o 
   6   4   2        0.84      -11.30     19.84 o 
   8   4   2       58.15       72.54     32.71 o 
  10   4   2       22.39       26.28     20.24 o 
  12   4   2      421.04      436.82     79.35 o 
  14   4   2       35.83       38.05     23.81 o 
  16   4   2        1.18        3.14     18.57 o 
  18   4   2       61.52       62.89     23.51 o 
  20   4   2       15.45        0.34     22.45 o 
  22   4   2       58.08       39.56     25.35 o 
  24   4   2       14.97       -8.89     18.84 o 
 -17   5   2        8.25       -8.82     24.87 o 
 -15   5   2        2.17       22.38     60.58 o 
 -13   5   2        7.03       -0.90     23.48 o 
 -11   5   2        0.00        4.89     22.02 o 
  -9   5   2        0.02        6.58     30.97 o 
  -7   5   2        0.58      -14.67     17.57 o 
  -5   5   2       42.70       49.17     17.07 o 
  -3   5   2        0.05       -3.22     15.80 o 
  -1   5   2        0.67       -0.97     13.15 o 
   1   5   2      145.03      165.82     34.64 o 
   3   5   2        9.88       18.58     30.97 o 
   5   5   2       21.44       35.24     20.09 o 
   7   5   2        1.24       26.05     22.88 o 
   9   5   2       78.66       57.02     41.03 o 
  11   5   2        9.48        0.07     19.57 o 
  13   5   2        0.68        5.57     20.32 o 
  15   5   2        2.23      -13.96     17.09 o 
 -33   1   3        9.20        6.70     23.25 o 
 -31   1   3       12.05       15.67     17.20 o 
 -29   1   3      134.26      119.69     20.89 o 
 -27   1   3       32.00       51.96     16.37 o 
 -25   1   3      883.16      800.41     35.69 o 
 -23   1   3      187.07      180.73     19.71 o 
 -21   1   3      262.57      234.52     23.00 o 
 -19   1   3      463.17      478.69     21.12 o 
 -17   1   3        8.95        2.34      7.32 o 
 -15   1   3      351.52      393.48     17.31 o 
 -13   1   3       43.32       72.54      7.00 o 
 -11   1   3      183.87      183.95      7.44 o 
  -9   1   3      689.48      738.20     22.43 o 
  -7   1   3     1585.55     1638.42     32.17 o 
  -5   1   3     3598.74     3576.90     76.60 o 
  -3   1   3     6987.60     6835.64     53.01 o 
  -1   1   3     2686.95     2430.57     63.04 o 
   1   1   3    10725.37    10705.33    286.92 o 
   3   1   3       22.52       23.30      5.77 o 
   5   1   3       57.64       61.89      9.62 o 
   7   1   3        5.27        4.47     10.18 o 
   9   1   3       86.83       90.47     11.01 o 
  11   1   3     1123.58     1416.79     54.19 o 
  13   1   3      126.27      147.46     11.14 o 
  15   1   3       49.69       57.31      8.92 o 
  17   1   3       62.36       89.08     14.24 o 
  19   1   3      144.83      118.82     15.55 o 
  21   1   3       42.44       33.31     12.67 o 
  23   1   3      780.56      715.61     48.79 o 
  25   1   3      128.29      130.10     18.49 o 
  27   1   3        5.62       15.80     22.06 o 
  29   1   3       36.97       47.25     18.88 o 
  31   1   3       18.02        3.39     17.03 o 
 -32   2   3        6.00        7.38     20.99 o 
 -30   2   3       13.69        9.01     23.39 o 
 -28   2   3        2.31       -6.69     17.61 o 
 -26   2   3       83.73       92.68     17.55 o 
 -24   2   3      308.99      276.39     23.65 o 
 -22   2   3      422.39      378.54     25.53 o 
 -20   2   3     1560.69     1716.21    150.16 o 
 -18   2   3      443.38      424.51     20.38 o 
 -16   2   3      140.61      129.59     13.27 o 
 -14   2   3       72.27       79.10     12.05 o 
 -12   2   3      353.36      328.58     19.09 o 
 -10   2   3     1174.28     1174.32     38.33 o 
  -8   2   3       83.04       81.25      6.40 o 
  -6   2   3      141.38      127.19      8.75 o 
  -4   2   3      214.28      213.22     13.74 o 
  -2   2   3        0.00       -5.05      5.74 o 
   0   2   3      658.22      586.98     39.10 o 
   2   2   3      711.80      629.09     40.42 o 
   4   2   3      738.66      724.89     35.00 o 
   6   2   3     3078.59     3290.30     54.21 o 
   8   2   3     6417.18     6382.13    174.37 o 
  10   2   3      677.67      694.88     29.22 o 
  12   2   3       90.85       90.71     14.17 o 
  14   2   3      231.41      209.62     20.49 o 
  16   2   3      186.23      180.06     18.82 o 
  18   2   3       12.36       30.64     10.63 o 
  20   2   3        0.35        8.46     11.71 o 
  22   2   3       41.87       28.96     15.34 o 
  24   2   3      106.73       64.04     16.29 o 
  26   2   3       79.56       55.11     23.96 o 
  28   2   3       62.74       43.39     47.80 o 
  30   2   3       10.49       16.69     21.75 o 
 -29   3   3        3.65       -3.06     26.51 o 
 -27   3   3        0.02        7.77     19.66 o 
 -25   3   3        0.08       -0.83     23.79 o 
 -23   3   3       34.57       27.23     20.71 o 
 -21   3   3       34.85       31.60     10.33 o 
 -19   3   3       57.93       44.25     11.16 o 
 -17   3   3      345.23      351.72     19.97 o 
 -15   3   3        2.44        6.60     10.48 o 
 -13   3   3      828.22      796.72     32.01 o 
 -11   3   3      525.51      434.91     24.31 o 
  -9   3   3     1220.91     1298.38     92.09 o 
  -7   3   3       27.53       19.95      9.51 o 
  -5   3   3       76.32       73.07     10.89 o 
  -3   3   3        4.10        6.74      8.59 o 
  -1   3   3       16.11       43.55     19.61 o 
   1   3   3       62.04       66.07     12.41 o 
   3   3   3        3.85       16.38     10.95 o 
   5   3   3      230.53      205.77     22.50 o 
   7   3   3       48.38       59.38     16.42 o 
   9   3   3       47.84       31.60     12.31 o 
  11   3   3       10.37       12.77     12.58 o 
  13   3   3     2421.92     2425.63    104.77 o 
  15   3   3      214.36      208.06     21.04 o 
  17   3   3        7.72       -1.83     11.98 o 
  19   3   3        0.23       29.98     15.22 o 
  21   3   3      115.82      112.37     28.84 o 
  23   3   3        1.44        3.48     16.97 o 
  25   3   3        0.57        1.49     21.08 o 
  27   3   3        7.49        3.94     21.95 o 
 -24   4   3        3.49       14.35     20.99 o 
 -22   4   3       11.17      -14.10     17.85 o 
 -20   4   3        1.01      -11.18     24.03 o 
 -18   4   3      272.81      271.41     36.99 o 
 -16   4   3       71.29       93.84     19.57 o 
 -14   4   3      266.80      249.91     23.05 o 
 -12   4   3        5.58        0.44     12.26 o 
 -10   4   3        0.01       -0.79     15.51 o 
  -8   4   3      708.01      772.17     36.21 o 
  -6   4   3       10.28       12.13     15.14 o 
  -4   4   3        2.54       16.09     11.59 o 
  -2   4   3      260.43      279.34     22.06 o 
   0   4   3      353.32      352.45     27.77 o 
   2   4   3      189.60      192.03     27.61 o 
   4   4   3      112.00      115.88     24.58 o 
   6   4   3      149.72      144.31     30.53 o 
   8   4   3       71.43       78.74     23.69 o 
  10   4   3        3.83      -10.51     21.48 o 
  12   4   3      359.16      333.83     42.00 o 
  14   4   3       12.55       19.78     21.19 o 
  16   4   3       15.52      -21.70     21.70 o 
  18   4   3      249.11      203.99     72.77 o 
  20   4   3       46.90       37.58     24.39 o 
  22   4   3      224.11      269.05     50.90 o 
 -17   5   3        0.58        2.60     27.53 o 
 -15   5   3        4.78       -0.27     22.48 o 
 -13   5   3        2.88       17.03     27.48 o 
 -11   5   3        6.41       22.84     27.48 o 
  -9   5   3       56.58      117.51     29.48 o 
  -7   5   3        9.02       31.58     27.88 o 
  -5   5   3       84.24       93.98     23.25 o 
  -3   5   3      463.09      535.88     38.92 o 
  -1   5   3       23.16       41.96     16.91 o 
   1   5   3      145.17      104.90     33.29 o 
   3   5   3      268.18      255.44     39.87 o 
   5   5   3       51.97       30.58     27.48 o 
   7   5   3       90.99      103.29     35.03 o 
   9   5   3        2.59        2.15     26.71 o 
  11   5   3        5.54        6.84     23.44 o 
  13   5   3        0.00        9.99     24.39 o 
  15   5   3        0.01        4.20     23.46 o 
 -34   0   4       83.13       60.77     38.32 o 
 -32   0   4      138.67      133.54     36.38 o 
 -30   0   4       53.87       61.16     34.84 o 
 -28   0   4        1.98       66.96     33.29 o 
 -26   0   4        8.19       18.19     30.58 o 
 -24   0   4        1.02       13.80     18.39 o 
 -22   0   4       40.86       37.15     13.26 o 
 -20   0   4        2.05      -17.81     12.04 o 
 -18   0   4      648.72      671.29     30.70 o 
 -16   0   4        0.08       -6.39     11.06 o 
 -14   0   4     4076.43     4436.99    103.73 o 
 -12   0   4     3445.34     3651.63     90.19 o 
 -10   0   4     2422.37     2575.57     71.61 o 
  -8   0   4        5.39       11.07      8.90 o 
  -6   0   4     3096.21     2937.51    139.35 o 
  -4   0   4      686.01      765.56     21.64 o 
  -2   0   4      438.06      523.07     29.23 o 
   0   0   4     1679.89     1704.23     28.40 o 
   2   0   4     5243.49     5228.56    115.05 o 
   4   0   4     1126.01     1083.54     35.29 o 
   6   0   4       66.21       69.68     11.34 o 
   8   0   4      274.64      308.76     18.71 o 
  10   0   4       53.35       40.45     12.32 o 
  12   0   4      258.91      253.52     19.93 o 
  14   0   4     1721.87     1584.29     54.38 o 
  16   0   4     1369.03     1607.04     49.54 o 
  18   0   4      368.26      400.86     28.28 o 
  20   0   4      213.38      239.98     32.90 o 
  22   0   4        3.18      -11.61     20.51 o 
  24   0   4       36.16       30.97     20.13 o 
  26   0   4        9.84       20.13     25.16 o 
  28   0   4       62.50       52.64     28.64 o 
  30   0   4        2.22      -17.42     23.61 o 
 -33   1   4        0.21        6.81     22.09 o 
 -31   1   4        8.49       18.31     21.38 o 
 -29   1   4      233.44      202.65     23.86 o 
 -27   1   4        5.52       17.70     13.47 o 
 -25   1   4      138.00      140.75     19.55 o 
 -23   1   4        0.19       12.99     13.14 o 
 -21   1   4       40.59       37.80     12.87 o 
 -19   1   4      386.42      390.24     22.94 o 
 -17   1   4        6.61       20.66     23.21 o 
 -15   1   4       30.60       25.70      7.04 o 
 -13   1   4       79.53       92.07      7.74 o 
 -11   1   4        0.50       24.35     11.87 o 
  -9   1   4       37.07       86.25     11.02 o 
  -7   1   4     1583.08     1745.48     25.70 o 
  -5   1   4       33.42       16.11      5.79 o 
  -3   1   4      525.26      572.62     13.91 o 
  -1   1   4     1554.41     1627.44     49.99 o 
   1   1   4     2389.43     2416.29     35.31 o 
   3   1   4        0.05        2.75      4.75 o 
   5   1   4        7.10       -3.76      7.82 o 
   7   1   4        6.03        6.56      8.11 o 
   9   1   4       79.17       79.89      7.28 o 
  11   1   4      221.66      200.90      9.66 o 
  13   1   4       44.81       54.42     10.76 o 
  15   1   4       50.84       40.84     10.96 o 
  17   1   4        2.38       -3.96      8.84 o 
  19   1   4      209.44      175.34     17.33 o 
  21   1   4        5.08       11.88     12.28 o 
  23   1   4      122.58      120.39     16.87 o 
  25   1   4       20.96        7.99     13.45 o 
  27   1   4       61.61     2168.04   1519.25 o 
  29   1   4       46.73       40.37     19.40 o 
  31   1   4        4.04        5.77     34.45 o 
 -32   2   4       20.66       -3.39     23.53 o 
 -30   2   4       32.47       16.63     14.21 o 
 -28   2   4        0.69        3.39     11.23 o 
 -26   2   4       13.78        5.60     12.88 o 
 -24   2   4       59.07       51.13     13.26 o 
 -22   2   4      413.07      405.91     30.32 o 
 -20   2   4      767.03      676.77     26.12 o 
 -18   2   4        0.03        5.56      9.20 o 
 -16   2   4       62.94       38.94     12.53 o 
 -14   2   4      241.42      211.41     25.89 o 
 -12   2   4       14.96        9.35      9.49 o 
 -10   2   4        0.67        9.28      7.92 o 
  -8   2   4      816.50      913.28     41.01 o 
  -6   2   4      958.69     1014.79     20.60 o 
  -4   2   4     2225.01     2428.88     35.27 o 
  -2   2   4      366.45      363.43     14.00 o 
   0   2   4       31.00       16.87      7.20 o 
   2   2   4      788.89      746.97     23.02 o 
   4   2   4      847.27      760.65     48.87 o 
   6   2   4     1030.20     1047.24     34.02 o 
   8   2   4      723.84      664.89     28.22 o 
  10   2   4       66.59       55.24     12.11 o 
  12   2   4       26.06       23.73     11.12 o 
  14   2   4      207.42      217.23     20.84 o 
  16   2   4       76.92       83.28     15.29 o 
  18   2   4       11.93       27.21     15.54 o 
  20   2   4      212.46      197.95     20.50 o 
  22   2   4      238.87      199.25     21.83 o 
  24   2   4      107.82       98.94     24.04 o 
  26   2   4        0.01       -2.76     14.51 o 
  28   2   4      160.70      132.24     28.32 o 
  30   2   4        1.09     3902.45    167.60 o 
 -29   3   4        0.72       18.84     28.16 o 
 -27   3   4       12.81        6.96     19.83 o 
 -25   3   4       16.53       15.77     25.11 o 
 -23   3   4        4.12      -11.20     10.17 o 
 -21   3   4        0.31       -9.22     11.96 o 
 -19   3   4       97.12       89.76     13.63 o 
 -17   3   4      597.20      550.08     29.64 o 
 -15   3   4       88.64       97.66     15.11 o 
 -13   3   4     2260.88     2190.73     52.95 o 
 -11   3   4      122.21      106.28     15.11 o 
  -9   3   4        0.13        2.91     10.30 o 
  -7   3   4        8.73        5.30      9.90 o 
  -5   3   4       26.24       33.30     13.76 o 
  -3   3   4       68.49       65.27      9.94 o 
  -1   3   4       15.32       21.80      9.25 o 
   1   3   4      204.80      199.19     15.22 o 
   3   3   4      336.76      281.88     30.97 o 
   5   3   4        1.89        4.71     17.24 o 
   7   3   4      216.18      203.64     20.06 o 
   9   3   4       42.89       31.66     11.85 o 
  11   3   4       61.78       65.36     18.53 o 
  13   3   4     2044.92     2036.80    103.92 o 
  15   3   4       36.04       50.44     16.29 o 
  17   3   4      416.25      335.62     27.10 o 
  19   3   4        3.02        9.40     14.45 o 
  21   3   4        4.01       10.97     14.02 o 
  23   3   4       11.07        0.81     17.85 o 
  25   3   4        0.16       -8.35     19.03 o 
 -24   4   4       48.43       90.47     30.50 o 
 -22   4   4        9.04       52.50     25.30 o 
 -20   4   4        0.07       -4.22     19.75 o 
 -18   4   4       70.28       75.18     16.64 o 
 -16   4   4      115.87      116.47     19.88 o 
 -14   4   4      130.41      136.90     19.41 o 
 -12   4   4      206.10      182.43     21.24 o 
 -10   4   4       20.08       24.11     12.56 o 
  -8   4   4      564.26      628.30     34.17 o 
  -6   4   4       10.52       27.07     15.33 o 
  -4   4   4       64.30       58.67     16.34 o 
  -2   4   4        3.99       20.22     19.27 o 
   0   4   4        2.38        5.41     13.38 o 
   2   4   4      511.42      623.52     69.72 o 
   4   4   4       82.60      108.17     26.51 o 
   6   4   4      257.17      312.38     96.38 o 
   8   4   4      327.71      347.61     38.48 o 
  10   4   4       31.30       17.37     22.99 o 
  12   4   4        0.91       10.92     19.79 o 
  14   4   4       20.79       27.41     21.69 o 
  16   4   4       11.71       19.19     23.10 o 
  18   4   4      261.45      238.49     83.03 o 
  20   4   4       64.60       65.35     27.91 o 
 -15   5   4        4.51      -29.42     32.51 o 
 -13   5   4        9.03        8.25     19.90 o 
 -11   5   4       14.33        4.57     15.86 o 
  -9   5   4        0.27       -3.36     18.87 o 
  -7   5   4       10.43       13.75     15.88 o 
  -5   5   4       52.99       77.77     26.85 o 
  -3   5   4      119.02      156.70     46.64 o 
  -1   5   4      121.11      170.75     53.93 o 
   1   5   4        0.52       19.29     20.24 o 
   3   5   4       42.00       31.30     19.35 o 
   5   5   4       16.26       36.01     20.12 o 
   7   5   4       35.34        3.87     34.06 o 
   9   5   4        0.39      -13.56     17.78 o 
  11   5   4        4.86       31.22     29.02 o 
  13   5   4        3.88      -14.90     21.56 o 
 -33   1   5       18.84       57.31     25.19 o 
 -31   1   5        0.57      -14.94     16.83 o 
 -29   1   5       53.29       59.56     18.40 o 
 -27   1   5      142.72      139.99     19.48 o 
 -25   1   5      127.31      122.01     17.40 o 
 -23   1   5        2.91        2.30     10.75 o 
 -21   1   5        1.41        0.89     10.18 o 
 -19   1   5       29.81       47.10     15.54 o 
 -17   1   5       33.47       37.08      9.95 o 
 -15   1   5       45.26       30.02      9.47 o 
 -13   1   5       74.89       99.61      8.72 o 
 -11   1   5      343.71      433.31     77.95 o 
  -9   1   5     1772.00     1752.01     37.02 o 
  -7   1   5     3076.86     3226.68     84.98 o 
  -5   1   5      247.27      221.96     11.15 o 
  -3   1   5       24.60       34.08      9.21 o 
  -1   1   5     6036.42     6170.56    178.16 o 
   1   1   5     1195.89     1330.08     27.28 o 
   3   1   5      194.68      185.58      7.14 o 
   5   1   5      145.57      151.39      6.31 o 
   7   1   5      135.90      128.52      6.31 o 
   9   1   5      438.46      540.98     20.05 o 
  11   1   5       45.63       31.17      8.99 o 
  13   1   5        0.12       -5.78      8.67 o 
  15   1   5        0.04       -1.63     10.38 o 
  17   1   5        0.58       -1.01     12.89 o 
  19   1   5      185.80      180.37     19.73 o 
  21   1   5      176.70      184.26     21.03 o 
  23   1   5        2.19       11.18     15.71 o 
  25   1   5      327.87      381.18     35.82 o 
  27   1   5       19.08       -3.91     15.90 o 
  29   1   5       58.02       46.25     20.46 o 
 -32   2   5       55.24       76.99     19.97 o 
 -30   2   5        1.42        1.76     13.39 o 
 -28   2   5       74.87       87.61     18.28 o 
 -26   2   5      127.37      107.20     16.71 o 
 -24   2   5      263.62      224.47     23.42 o 
 -22   2   5        0.00        7.45      8.88 o 
 -20   2   5       14.74        0.70     10.13 o 
 -18   2   5      261.60      301.23     22.64 o 
 -16   2   5       50.32       43.81     10.00 o 
 -14   2   5      128.30      119.46     15.03 o 
 -12   2   5       80.05       80.54     13.12 o 
 -10   2   5      187.76      154.81     14.96 o 
  -8   2   5      545.56      509.82     24.57 o 
  -6   2   5       14.54       20.41      6.67 o 
  -4   2   5      535.20      610.07     29.72 o 
  -2   2   5     3813.54     4025.93     48.62 o 
   0   2   5      221.75      248.32     12.58 o 
   2   2   5       12.70       14.15      6.39 o 
   4   2   5      231.23      205.85     11.85 o 
   6   2   5      126.92      139.11     15.00 o 
   8   2   5      786.66      699.34     30.67 o 
  10   2   5       33.09       31.16     11.59 o 
  12   2   5       12.48       13.20     11.55 o 
  14   2   5      576.62      571.35     30.42 o 
  16   2   5        4.44       -8.79     13.55 o 
  18   2   5        4.69       -0.97     11.46 o 
  20   2   5      205.02      187.80     23.10 o 
  22   2   5      202.89      176.23     22.41 o 
  24   2   5      112.23      142.82     33.57 o 
  26   2   5        6.98        0.19     13.20 o 
  28   2   5       31.50       41.49     20.83 o 
 -29   3   5        0.13       12.74     21.15 o 
 -27   3   5        2.00        1.20     11.79 o 
 -25   3   5       48.03       69.02     15.85 o 
 -23   3   5       15.88       14.65     11.50 o 
 -21   3   5      152.57      153.80     19.40 o 
 -19   3   5      149.82      141.13     17.62 o 
 -17   3   5      629.24      653.68     32.75 o 
 -15   3   5      495.84      490.06     27.21 o 
 -13   3   5      644.94      691.20     32.53 o 
 -11   3   5      219.07      182.43     20.14 o 
  -9   3   5       26.63       32.95     11.14 o 
  -7   3   5        5.86       16.69     13.20 o 
  -5   3   5       88.32       70.04     14.09 o 
  -3   3   5       56.02       53.47     14.45 o 
  -1   3   5        3.36        5.91      7.74 o 
   1   3   5      191.83      206.65     17.90 o 
   3   3   5        0.12        9.05     12.62 o 
   5   3   5        4.50      -10.87     11.44 o 
   7   3   5       50.26       22.14     13.29 o 
   9   3   5     2134.06     2213.38    126.15 o 
  11   3   5      715.99      686.58     72.24 o 
  13   3   5       11.64       -4.86     15.51 o 
  15   3   5       21.28       11.70     15.81 o 
  17   3   5       59.81       77.81     18.20 o 
  19   3   5       30.27       40.57     16.01 o 
  21   3   5        4.91       16.79     16.25 o 
  23   3   5       12.98       27.16     29.22 o 
  25   3   5        2.54      -22.27     23.42 o 
 -24   4   5       66.43      111.28     34.21 o 
 -22   4   5       31.65       26.43     26.99 o 
 -20   4   5       32.93       27.63     13.47 o 
 -18   4   5       33.30       24.44     16.86 o 
 -16   4   5        0.08        1.63     15.01 o 
 -14   4   5        0.75       -8.62     18.69 o 
 -12   4   5      840.58      838.68     68.77 o 
 -10   4   5        3.56       18.34     14.76 o 
  -8   4   5      215.91      214.63     22.99 o 
  -6   4   5       19.79       34.65     15.55 o 
  -4   4   5      288.48      308.96     45.29 o 
  -2   4   5      204.74      221.80     26.22 o 
   0   4   5       86.93       84.76     20.88 o 
   2   4   5      875.12      932.23     48.53 o 
   4   4   5       26.58       12.35     15.27 o 
   6   4   5       27.53       22.71     18.73 o 
   8   4   5        7.86       22.56     18.19 o 
  10   4   5      154.23      203.06     31.93 o 
  12   4   5       20.88       41.10     21.50 o 
  14   4   5       82.96       46.46     17.03 o 
  16   4   5       32.53       15.53     17.19 o 
  18   4   5      395.82      506.04    122.70 o 
  20   4   5       20.66       16.64     23.38 o 
 -13   5   5        0.67       -1.01     13.14 o 
 -11   5   5       16.64        1.01     18.46 o 
  -9   5   5       41.14       38.30     21.11 o 
  -7   5   5      658.52      761.18    141.86 o 
  -5   5   5       49.21      121.62     39.87 o 
  -3   5   5      715.38      972.08     62.88 o 
  -1   5   5        2.11       -0.42     20.04 o 
   1   5   5        5.47        5.93     16.73 o 
   3   5   5        5.88       12.37     16.72 o 
   5   5   5        0.06       -7.40     18.37 o 
   7   5   5        0.92       -3.67     20.93 o 
   9   5   5        0.38      -18.19     23.61 o 
  11   5   5        0.55       -9.68     27.09 o 
 -34   0   6       22.51       -0.39     31.74 o 
 -32   0   6       72.29       78.96     31.74 o 
 -30   0   6       24.90      148.25     44.51 o 
 -28   0   6       95.30      132.77     37.93 o 
 -26   0   6       70.10       67.35     29.80 o 
 -24   0   6        1.95       37.93     24.39 o 
 -22   0   6      158.51      163.34     32.90 o 
 -20   0   6      257.67      169.29     33.68 o 
 -18   0   6        4.58      -12.00     12.00 o 
 -16   0   6      206.62      219.86     29.80 o 
 -14   0   6      152.74      171.09     24.39 o 
 -12   0   6        2.19        4.28      8.87 o 
 -10   0   6       32.55       40.94     11.44 o 
  -8   0   6      232.90      217.59     17.58 o 
  -6   0   6      107.96      109.02     10.78 o 
  -4   0   6      992.94     1047.60     28.06 o 
  -2   0   6     1879.30     2115.91     44.29 o 
   0   0   6      602.78      742.80     40.05 o 
   2   0   6       10.75        7.46      7.71 o 
   4   0   6     8138.49     9415.90    104.46 o 
   6   0   6      403.62      395.09     18.03 o 
   8   0   6       20.27       25.25      7.39 o 
  10   0   6       43.78       40.38      8.00 o 
  12   0   6        3.93        1.47     10.51 o 
  14   0   6       44.01       25.16     15.48 o 
  16   0   6        9.89       17.03     15.48 o 
  18   0   6       56.08       79.35     25.93 o 
  20   0   6       89.80       92.90     24.39 o 
  22   0   6        5.78        2.32     16.26 o 
  24   0   6        0.53      -21.29     20.51 o 
  26   0   6      100.58      100.64     28.64 o 
  28   0   6        6.75       11.23     26.71 o 
 -33   1   6        6.16      -10.02     26.51 o 
 -31   1   6       11.28       61.83     23.22 o 
 -29   1   6       45.74       50.25     19.78 o 
 -27   1   6       82.12       77.88     19.33 o 
 -25   1   6        0.00       -8.97     12.79 o 
 -23   1   6      109.23       93.51     15.87 o 
 -21   1   6        1.78        1.92     12.90 o 
 -19   1   6       29.22       53.35     30.19 o 
 -17   1   6      352.39      290.96     20.13 o 
 -15   1   6        1.80       -9.18      9.51 o 
 -13   1   6      286.41      318.28     18.85 o 
 -11   1   6      371.19      417.58     20.47 o 
  -9   1   6       18.45       16.89      8.99 o 
  -7   1   6      399.59      412.85     16.16 o 
  -5   1   6      786.18      869.00     27.05 o 
  -3   1   6     1088.71     1204.93     26.87 o 
  -1   1   6      384.37      454.42     18.46 o 
   1   1   6      251.89      277.39     10.04 o 
   3   1   6     1342.46     1278.10     30.78 o 
   5   1   6       14.05        8.20      4.20 o 
   7   1   6        0.09       -1.58      4.26 o 
   9   1   6      451.25      455.59     22.77 o 
  11   1   6       18.41       52.18     41.22 o 
  13   1   6      575.96      564.81     27.50 o 
  15   1   6      113.94      113.69     15.24 o 
  17   1   6        9.58        9.66     11.04 o 
  19   1   6      470.47      485.21     31.16 o 
  21   1   6        2.75       -1.90     17.61 o 
  23   1   6        0.47       -5.76     19.93 o 
  25   1   6      136.12      112.49     23.86 o 
  27   1   6       22.75       28.41     21.62 o 
  29   1   6        1.72       -6.65     17.48 o 
 -30   2   6        1.38        6.64     47.64 o 
 -28   2   6        8.64       19.55     17.65 o 
 -26   2   6       38.01       30.73     13.10 o 
 -24   2   6      172.90      170.29     39.42 o 
 -22   2   6       37.48       45.03     13.99 o 
 -20   2   6        0.15       -0.72      9.37 o 
 -18   2   6        8.87       15.08     16.97 o 
 -16   2   6      218.09      208.03     24.50 o 
 -14   2   6       76.73       98.24     15.13 o 
 -12   2   6       27.66       29.94     10.73 o 
 -10   2   6      824.41      736.40     46.12 o 
  -8   2   6     1795.14     2051.37     49.57 o 
  -6   2   6       93.53      136.26     10.83 o 
  -4   2   6        1.06       18.48     14.33 o 
  -2   2   6     1003.40     1108.11     27.28 o 
   0   2   6       10.39       20.08     12.53 o 
   2   2   6       59.69       42.89      7.56 o 
   4   2   6       22.11       15.50      8.18 o 
   6   2   6      127.83      132.68     15.28 o 
   8   2   6       72.85       60.52     13.51 o 
  10   2   6      324.79      337.54     29.83 o 
  12   2   6        0.94       -0.06     11.04 o 
  14   2   6      459.87      402.43     27.27 o 
  16   2   6      388.36      392.00     32.73 o 
  18   2   6      172.32      156.62     19.74 o 
  20   2   6       32.42       36.70     17.39 o 
  22   2   6       16.70       18.13     16.48 o 
  24   2   6       64.13       31.36     16.58 o 
  26   2   6        4.75        7.69     18.35 o 
 -27   3   6      166.03      173.69     23.62 o 
 -25   3   6        0.95        5.17      9.84 o 
 -23   3   6      288.79      285.16     29.22 o 
 -21   3   6        1.45        4.27     10.68 o 
 -19   3   6       27.92       28.77     11.64 o 
 -17   3   6      483.56      472.14     41.49 o 
 -15   3   6       79.06       95.66     16.01 o 
 -13   3   6        0.43        6.69     13.95 o 
 -11   3   6        5.97        3.96     13.51 o 
  -9   3   6       19.22       13.65     13.62 o 
  -7   3   6       46.40       38.81     13.40 o 
  -5   3   6       31.57       22.58     11.88 o 
  -3   3   6       75.21       78.07     16.16 o 
  -1   3   6      232.47      226.72     33.09 o 
   1   3   6        0.86        7.71     11.08 o 
   3   3   6     1596.25     1801.87     46.87 o 
   5   3   6     1178.63     1239.88     43.30 o 
   7   3   6      838.41      801.56     72.33 o 
   9   3   6        8.22       23.11     16.70 o 
  11   3   6        1.77        4.50     15.45 o 
  13   3   6       55.19       51.01     16.44 o 
  15   3   6       22.65       18.42     20.12 o 
  17   3   6       12.12        7.72     14.19 o 
  19   3   6        0.86        2.56     13.43 o 
  21   3   6        1.16       -2.60     16.15 o 
  23   3   6        7.63        8.65     17.01 o 
 -22   4   6       58.25       67.59     15.81 o 
 -20   4   6       10.73       -2.23      9.60 o 
 -18   4   6        5.38        3.21     12.00 o 
 -16   4   6       14.53        1.62     15.25 o 
 -14   4   6       19.81       14.92     13.43 o 
 -12   4   6      349.48      356.07     28.73 o 
 -10   4   6        8.17       11.27     14.15 o 
  -8   4   6        0.00       -3.74     19.47 o 
  -6   4   6        0.01        6.72     17.93 o 
  -4   4   6       19.26       20.31     18.46 o 
  -2   4   6      538.32      694.51    127.35 o 
   0   4   6       48.05       43.26     20.48 o 
   2   4   6      415.54      460.01     36.41 o 
   4   4   6       59.60       56.61     19.39 o 
   6   4   6        1.83        5.10     14.29 o 
   8   4   6        2.54       -9.28     21.10 o 
  10   4   6       39.84       29.58     19.51 o 
  12   4   6        7.56       48.55     24.32 o 
  14   4   6      113.80       86.32     25.73 o 
  16   4   6        5.83        8.46     14.77 o 
  18   4   6        8.73       15.36     20.56 o 
 -11   5   6        4.75      -25.55     17.04 o 
  -9   5   6       22.01       25.14     30.39 o 
  -7   5   6        0.00       17.47     18.17 o 
  -5   5   6      138.04      166.03     30.36 o 
  -3   5   6        4.91       18.03     29.61 o 
  -1   5   6       22.60       45.59     23.56 o 
   1   5   6        2.89       17.42     19.40 o 
   3   5   6       18.51       19.54     20.93 o 
   5   5   6        2.12       22.98     20.08 o 
   7   5   6        0.15        5.11     20.80 o 
 -31   1   7       63.99       46.71     20.94 o 
 -29   1   7       91.19       87.41     22.58 o 
 -27   1   7        0.23        3.24     14.23 o 
 -25   1   7       15.00        9.37     17.39 o 
 -23   1   7        4.38        1.02     11.35 o 
 -21   1   7        5.89        7.39     13.35 o 
 -19   1   7       13.24       10.18     10.21 o 
 -17   1   7      169.07      185.53     21.65 o 
 -15   1   7      141.75      112.58     14.27 o 
 -13   1   7       13.54        1.29      8.65 o 
 -11   1   7      212.95      163.54     14.96 o 
  -9   1   7        0.54        0.70      5.84 o 
  -7   1   7       53.19       77.53      9.51 o 
  -5   1   7     1845.74     1879.34     31.66 o 
  -3   1   7      828.93      964.78     24.48 o 
  -1   1   7        2.62        2.86      6.35 o 
   1   1   7       71.08       63.77      6.69 o 
   3   1   7       73.33       75.13      7.11 o 
   5   1   7      660.02      677.70     19.65 o 
   7   1   7       44.52       23.45      8.91 o 
   9   1   7       94.32       93.24     11.33 o 
  11   1   7       13.11        9.96      9.53 o 
  13   1   7       77.16       83.87     15.31 o 
  15   1   7      475.79      535.65     29.69 o 
  17   1   7      114.70      138.22     19.97 o 
  19   1   7      379.79      376.53     34.33 o 
  21   1   7       97.71       61.93     23.61 o 
  23   1   7       19.22       21.01     17.22 o 
  25   1   7        0.35        7.70     15.42 o 
  27   1   7       37.94       80.93     23.92 o 
 -30   2   7       26.46       17.54     17.98 o 
 -28   2   7        1.68       34.50     20.26 o 
 -26   2   7       69.53       47.77     15.96 o 
 -24   2   7        5.03       22.79     16.55 o 
 -22   2   7      506.61      524.92     37.23 o 
 -20   2   7       55.04       73.70     15.56 o 
 -18   2   7      193.30      164.27     18.60 o 
 -16   2   7      598.74      598.33     30.91 o 
 -14   2   7      192.25      188.56     18.42 o 
 -12   2   7       73.66       98.61     13.85 o 
 -10   2   7        2.50        2.20      9.05 o 
  -8   2   7      134.74      116.24     15.78 o 
  -6   2   7      839.14      917.44     33.91 o 
  -4   2   7      116.22      127.88     11.93 o 
  -2   2   7        5.60        2.27      6.99 o 
   0   2   7        3.33       -2.27      6.65 o 
   2   2   7       15.38       21.40      9.84 o 
   4   2   7      418.66      413.96     19.79 o 
   6   2   7        0.14        5.08      7.55 o 
   8   2   7      443.96      456.05     33.66 o 
  10   2   7     2721.17     2861.35     65.96 o 
  12   2   7       44.55       59.01     16.34 o 
  14   2   7      435.59      511.89     67.83 o 
  16   2   7        9.98       11.97     15.20 o 
  18   2   7       53.58       41.93     16.86 o 
  20   2   7       72.57       67.83     18.57 o 
  22   2   7        1.48        2.47     14.29 o 
  24   2   7       12.33       17.31     18.58 o 
 -27   3   7        0.65       11.14     14.90 o 
 -25   3   7       18.42       10.27     11.20 o 
 -23   3   7      127.28      126.15     20.90 o 
 -21   3   7       92.43      106.71     18.18 o 
 -19   3   7      237.04      252.50     47.02 o 
 -17   3   7      187.83      214.96     22.26 o 
 -15   3   7       82.36       65.65     13.70 o 
 -13   3   7        0.04       -3.26     15.65 o 
 -11   3   7        6.93        8.39     12.30 o 
  -9   3   7       25.06       26.42     13.14 o 
  -7   3   7       58.85       70.37     16.82 o 
  -5   3   7       45.76       47.80     19.03 o 
  -3   3   7        1.21       -7.74     27.87 o 
  -1   3   7      101.14       85.38     23.39 o 
   1   3   7        0.74       -4.37     15.41 o 
   3   3   7       52.57       46.41     11.81 o 
   5   3   7      786.73      827.42     31.17 o 
   7   3   7      714.83      709.59     47.99 o 
   9   3   7        7.54        8.74     13.96 o 
  11   3   7       22.32       17.32     13.59 o 
  13   3   7        7.20       21.84     15.87 o 
  15   3   7        0.21       -9.18     11.85 o 
  17   3   7       17.83       22.48     16.18 o 
  19   3   7       18.74        6.51     18.72 o 
  21   3   7       17.55       24.37     15.47 o 
 -20   4   7       24.85       41.24     14.07 o 
 -18   4   7       28.67       35.78     14.75 o 
 -16   4   7      102.32      102.04     21.08 o 
 -14   4   7        1.22        4.03     13.75 o 
 -12   4   7      189.37      197.64     22.29 o 
 -10   4   7        0.34       -8.70     18.46 o 
  -8   4   7       11.23       20.15     24.58 o 
  -6   4   7        7.87        3.53     20.67 o 
  -4   4   7       49.04       36.62     22.59 o 
  -2   4   7      379.44      382.94     40.99 o 
   0   4   7       45.67       37.69     20.72 o 
   2   4   7       23.16       21.50     21.19 o 
   4   4   7       59.88       73.43     23.30 o 
   6   4   7      167.22      159.08     27.19 o 
   8   4   7      111.07       92.27     24.90 o 
  10   4   7       28.44       41.02     21.21 o 
  12   4   7        5.50       -5.14     12.17 o 
  14   4   7       96.77      131.25     22.27 o 
  16   4   7        1.57        5.67     16.54 o 
  -7   5   7      280.05      355.47     79.16 o 
  -5   5   7        6.24       -0.65     18.04 o 
  -3   5   7        4.56       16.87     22.78 o 
  -1   5   7        0.89       -0.54     25.29 o 
   1   5   7        3.48       -7.10     20.13 o 
 -32   0   8        6.23       29.42     27.09 o 
 -30   0   8       88.80       71.61     29.03 o 
 -28   0   8       18.23        3.10     24.00 o 
 -26   0   8      311.47      314.69     44.90 o 
 -24   0   8      317.14      374.30     45.67 o 
 -22   0   8      234.49      240.37     35.61 o 
 -20   0   8        0.04       -1.16     14.32 o 
 -18   0   8       24.33       36.38     18.58 o 
 -16   0   8      148.88      170.31     29.42 o 
 -14   0   8      226.33      207.08     28.64 o 
 -12   0   8     1552.79     1583.36     48.83 o 
 -10   0   8      943.32      986.07     39.62 o 
  -8   0   8       99.58      106.68     12.29 o 
  -6   0   8     1278.02     1109.39     32.34 o 
  -4   0   8      130.29       96.35     11.27 o 
  -2   0   8      533.07      541.67     29.14 o 
   0   0   8     5705.52     6376.45    134.72 o 
   2   0   8      546.61      589.25     38.93 o 
   4   0   8      114.02      150.16     14.20 o 
   6   0   8      134.37       96.97     12.03 o 
   8   0   8      100.40       88.25     13.29 o 
  10   0   8       90.89       53.67     18.97 o 
  12   0   8        0.55      -19.16     12.77 o 
  14   0   8      238.96      231.08     35.61 o 
  16   0   8      474.74      408.36     45.67 o 
  18   0   8        7.11       10.84     19.35 o 
  20   0   8      707.31      783.43     66.58 o 
  24   0   8      369.16      346.04     52.25 o 
 -31   1   8        4.94        6.75     15.32 o 
 -29   1   8        1.52        0.12     23.03 o 
 -27   1   8      112.55       92.33     21.67 o 
 -25   1   8        0.24      -11.24     12.28 o 
 -23   1   8        6.16       10.30     17.81 o 
 -21   1   8      454.15      381.18     31.89 o 
 -19   1   8        1.36        1.03     10.73 o 
 -17   1   8      369.54      375.34     24.28 o 
 -15   1   8      133.24      128.44     15.58 o 
 -13   1   8       14.12       17.77     10.33 o 
 -11   1   8      854.67      859.41     66.48 o 
  -9   1   8      442.81      439.78     21.96 o 
  -7   1   8      277.13      310.96     16.38 o 
  -5   1   8      733.64      715.45     21.35 o 
  -3   1   8      257.35      251.54     13.27 o 
  -1   1   8      171.33      154.98      9.30 o 
   1   1   8      225.86      235.47     10.95 o 
   3   1   8       43.90       27.82      8.76 o 
   5   1   8      294.02      298.51     18.51 o 
   7   1   8       93.15       81.37     12.20 o 
   9   1   8      893.86      852.44     26.53 o 
  11   1   8       36.29       29.15      8.65 o 
  13   1   8        1.99       -7.18      7.68 o 
  15   1   8     1049.32     1076.16     51.48 o 
  17   1   8       38.66       35.45     15.62 o 
  19   1   8       95.73       81.33     18.41 o 
  21   1   8      144.78      134.25     24.09 o 
  23   1   8       31.84       32.17     17.38 o 
  25   1   8       15.00       14.41     18.14 o 
 -28   2   8        4.58       25.79     19.17 o 
 -26   2   8        3.29        0.30     11.69 o 
 -24   2   8        0.51        5.25     12.93 o 
 -22   2   8       23.01       25.63     12.35 o 
 -20   2   8      135.78      128.69     19.48 o 
 -18   2   8      154.50      157.12     18.33 o 
 -16   2   8       55.55       63.77     14.89 o 
 -14   2   8      309.77      278.85     22.57 o 
 -12   2   8      335.17      375.07     46.45 o 
 -10   2   8      152.24      148.56     18.05 o 
  -8   2   8        5.95        6.18     11.21 o 
  -6   2   8       22.45       14.14     10.34 o 
  -4   2   8       19.77       11.40     11.70 o 
  -2   2   8        1.81       -4.06      8.14 o 
   0   2   8        8.02       -0.94      8.92 o 
   2   2   8        9.96       18.19     10.79 o 
   4   2   8        3.65        6.60     10.00 o 
   6   2   8      227.96      194.96     16.73 o 
   8   2   8        9.89        5.21      8.44 o 
  10   2   8      614.10      633.24     26.57 o 
  12   2   8      460.47      448.37     30.53 o 
  14   2   8       75.68       58.50     15.45 o 
  16   2   8        0.01       19.46     45.91 o 
  18   2   8       16.36        3.63     13.68 o 
  20   2   8        9.34       17.45     16.25 o 
  22   2   8        1.57        3.10     18.71 o 
 -25   3   8       26.16       19.55     14.45 o 
 -23   3   8      103.46      117.18     23.29 o 
 -21   3   8        1.19        9.22     13.70 o 
 -19   3   8       39.06       33.24     12.80 o 
 -17   3   8       42.29       71.47     17.85 o 
 -15   3   8       59.74       35.21     14.20 o 
 -13   3   8       14.98        3.90     13.06 o 
 -11   3   8        0.00        3.61     10.26 o 
  -9   3   8        5.44       12.56     15.05 o 
  -7   3   8       17.75        3.25     18.83 o 
  -5   3   8       14.46        3.69     17.04 o 
  -3   3   8        3.81      -19.43     15.46 o 
  -1   3   8      192.67      182.36     29.28 o 
   1   3   8      422.20      453.95     41.87 o 
   3   3   8      377.40      403.21     32.45 o 
   5   3   8       95.46       78.83     14.75 o 
   7   3   8        0.21       -6.14     10.52 o 
   9   3   8        5.20        6.64     11.09 o 
  11   3   8       51.74       50.85     16.53 o 
  13   3   8       23.86       17.10     16.30 o 
  15   3   8       91.02       88.21     19.88 o 
  17   3   8       13.73       10.53     17.95 o 
  19   3   8        0.86        2.62     15.37 o 
 -18   4   8       10.43        6.11     16.04 o 
 -16   4   8       13.43        3.44     16.78 o 
 -14   4   8       40.63       45.44     20.51 o 
 -12   4   8       97.28       85.71     22.21 o 
 -10   4   8       35.73       42.71     19.54 o 
  -8   4   8       29.38       15.65     18.84 o 
  -6   4   8        6.84       18.72     20.94 o 
  -4   4   8        0.46        1.05     18.21 o 
  -2   4   8       66.95       52.50     21.89 o 
   0   4   8       17.89       24.46     19.14 o 
   2   4   8        1.83       11.30     22.09 o 
   4   4   8       35.19       55.97     18.76 o 
   6   4   8       65.42       85.40     24.71 o 
   8   4   8       10.34       22.41     17.87 o 
  10   4   8        7.39       13.42     17.50 o 
  12   4   8       15.90       34.26     15.38 o 
 -29   1   9        8.06        0.12     18.97 o 
 -27   1   9        4.05       -3.38     14.99 o 
 -25   1   9       64.89       61.08     19.32 o 
 -23   1   9        1.18       11.13     12.40 o 
 -21   1   9        0.12       12.95     15.14 o 
 -19   1   9      222.43      216.71     19.53 o 
 -17   1   9      203.54      189.03     19.26 o 
 -15   1   9      990.01      961.65     50.05 o 
 -13   1   9       21.85       20.77     10.05 o 
 -11   1   9      588.77      572.52     26.54 o 
  -9   1   9        1.35       -2.41      7.10 o 
  -7   1   9       38.87       42.13      8.99 o 
  -5   1   9      725.45      795.49     23.86 o 
  -3   1   9      128.59      143.89     11.95 o 
  -1   1   9      113.04       97.39      9.31 o 
   1   1   9        6.07       -0.56      8.01 o 
   3   1   9       65.57       75.79     12.53 o 
   5   1   9      537.05      567.09     25.69 o 
   7   1   9       13.75       14.52     11.72 o 
   9   1   9        0.72       23.84     17.66 o 
  11   1   9      454.12      435.33     23.44 o 
  13   1   9       19.82       38.14     18.48 o 
  15   1   9      678.62      614.80     39.38 o 
  17   1   9        3.15       13.16     16.15 o 
  19   1   9        2.52       -0.48     13.57 o 
  21   1   9      111.71       88.53     21.34 o 
  23   1   9       55.58       49.80     20.83 o 
 -26   2   9       25.49        9.26     14.70 o 
 -24   2   9       45.75       39.36     14.15 o 
 -22   2   9      183.71      178.13     36.06 o 
 -20   2   9      466.04      490.14     50.52 o 
 -18   2   9       55.54       72.56     17.75 o 
 -16   2   9       46.01       24.53     12.34 o 
 -14   2   9        2.34        6.60     13.07 o 
 -12   2   9        0.94        5.42     11.46 o 
 -10   2   9       11.31       20.10     12.42 o 
  -8   2   9       20.49        2.24     11.51 o 
  -6   2   9       37.80       25.78     13.55 o 
  -4   2   9       85.51       84.73     21.89 o 
  -2   2   9       24.55        8.67     13.84 o 
   0   2   9      337.55      337.78     21.71 o 
   2   2   9       70.37       62.32     12.95 o 
   4   2   9        4.63       -2.54     10.76 o 
   6   2   9      531.30      532.85     27.64 o 
   8   2   9       23.49       25.74     11.48 o 
  10   2   9      448.22      419.17     23.68 o 
  12   2   9       61.28       58.91     13.68 o 
  14   2   9        7.20        5.51     10.91 o 
  16   2   9       34.43       23.50     14.95 o 
  18   2   9        4.28       -0.78     19.11 o 
  20   2   9        2.75       -5.51     20.63 o 
 -23   3   9       31.23       31.10     15.69 o 
 -21   3   9       35.09       69.17     18.41 o 
 -19   3   9        2.98        3.75     10.25 o 
 -17   3   9        1.50       -7.58     15.82 o 
 -15   3   9       44.50       31.81     14.44 o 
 -13   3   9        8.49       38.12     17.34 o 
 -11   3   9       38.74       58.52     21.01 o 
  -9   3   9      111.03      116.30     25.72 o 
  -7   3   9       69.36       89.55     23.64 o 
  -5   3   9       80.50       82.37     21.73 o 
  -3   3   9        5.07       -5.40     17.29 o 
  -1   3   9        0.35      -19.31     16.88 o 
   1   3   9       91.86       89.81     23.67 o 
   3   3   9      120.76      105.60     19.71 o 
   5   3   9        0.91        7.23     20.13 o 
   7   3   9       38.43       33.14     11.94 o 
   9   3   9        5.51       10.91     13.17 o 
  11   3   9        5.85        4.55     11.57 o 
  13   3   9        1.61        5.15     13.73 o 
  15   3   9       10.69       27.06     19.35 o 
  17   3   9       78.17       93.71     21.23 o 
 -16   4   9       35.56       29.29     29.42 o 
 -14   4   9        1.81       10.31     18.79 o 
 -12   4   9        5.27       -5.11     17.39 o 
 -10   4   9        0.01       -3.23     15.39 o 
  -8   4   9       15.56       12.58     16.80 o 
  -6   4   9       10.59      -10.80     22.22 o 
  -4   4   9        4.32        6.74     16.75 o 
  -2   4   9        2.42       -6.10     17.39 o 
   0   4   9        0.49       17.59     20.65 o 
   2   4   9       12.83       17.40     24.39 o 
   4   4   9        0.74       -1.22     33.48 o 
   6   4   9       15.47       15.68     18.52 o 
   8   4   9        1.08       16.78     17.70 o 
 -28   0  10      145.98      181.15     35.22 o 
 -26   0  10       51.85       58.45     30.19 o 
 -24   0  10       29.92       28.64     21.29 o 
 -22   0  10        7.29        7.74     16.26 o 
 -20   0  10       16.80        3.87     19.74 o 
 -18   0  10       66.07       39.09     22.45 o 
 -16   0  10      399.47      358.81     39.48 o 
 -14   0  10      862.75      824.46     56.13 o 
 -12   0  10        5.69       16.63     11.06 o 
 -10   0  10     3131.50     3576.20    132.18 o 
  -8   0  10      470.42      461.77     25.05 o 
  -6   0  10     1410.02     1537.26     42.15 o 
  -4   0  10      701.19      703.25     27.97 o 
  -2   0  10      419.23      429.88     22.94 o 
   0   0  10       22.35       24.68     10.00 o 
   2   0  10       82.46      113.92     19.73 o 
   4   0  10      118.62       93.30     27.09 o 
   6   0  10      238.51      231.08     39.87 o 
   8   0  10        4.15        0.00     19.35 o 
  10   0  10        1.23        1.16     18.58 o 
  12   0  10        1.39       -0.77     18.19 o 
  14   0  10        5.49       22.84     22.06 o 
  16   0  10      584.08      586.80     61.54 o 
  18   0  10      722.92      852.72     77.41 o 
  20   0  10      769.10     1003.67     88.64 o 
 -27   1  10       33.12       58.55     18.16 o 
 -25   1  10       62.20       43.10     15.65 o 
 -23   1  10        2.65        2.88     12.08 o 
 -21   1  10       66.58       74.64     19.50 o 
 -19   1  10       28.59       24.98     15.65 o 
 -17   1  10       14.75       20.52     10.79 o 
 -15   1  10      607.24      598.86     36.20 o 
 -13   1  10      126.84      143.48     16.41 o 
 -11   1  10       32.64       19.95     10.03 o 
  -9   1  10      443.68      425.05     28.27 o 
  -7   1  10       74.51       64.38     10.50 o 
  -5   1  10       57.33       44.25     10.39 o 
  -3   1  10      624.84      617.99     22.40 o 
  -1   1  10      226.28      234.20     17.49 o 
   1   1  10       30.84       14.15     10.04 o 
   3   1  10       31.82       41.11     12.42 o 
   5   1  10       66.18       65.82     12.82 o 
   7   1  10       93.01       95.67     15.09 o 
   9   1  10       33.29       59.21     13.08 o 
  11   1  10      439.87      436.11     37.93 o 
  13   1  10       34.48       32.83     16.64 o 
  15   1  10      124.12      135.40     24.97 o 
  17   1  10       25.10       30.29     20.33 o 
  19   1  10       27.79       42.99     18.97 o 
 -24   2  10       32.44       29.50     14.70 o 
 -22   2  10       47.93       34.77     12.28 o 
 -20   2  10        0.37        0.92     12.11 o 
 -18   2  10      133.80      135.56     18.41 o 
 -16   2  10      182.91      165.86     20.48 o 
 -14   2  10      109.67      131.68     17.94 o 
 -12   2  10        5.51        0.57      9.89 o 
 -10   2  10       40.16       45.81     16.25 o 
  -8   2  10        5.69        5.84     12.51 o 
  -6   2  10        1.53       -5.08     11.57 o 
  -4   2  10        3.78      -14.50     13.48 o 
  -2   2  10       17.51        4.00     13.00 o 
   0   2  10        7.71       11.93     14.99 o 
   2   2  10      146.56      187.07     19.07 o 
   4   2  10        1.40       -6.04     10.24 o 
   6   2  10      240.20      204.80     19.13 o 
   8   2  10      230.46      211.07     19.26 o 
  10   2  10      128.02      144.75     18.32 o 
  12   2  10        7.03       28.26     12.86 o 
  14   2  10       19.41       29.21     14.45 o 
  16   2  10        7.71       20.69     18.48 o 
  18   2  10        4.29        5.63     20.90 o 
 -21   3  10        0.01       -5.48     12.63 o 
 -19   3  10       12.67       14.29     11.15 o 
 -17   3  10        0.77        1.23     12.17 o 
 -15   3  10       21.29       12.59     15.58 o 
 -13   3  10        7.84       19.75     14.55 o 
 -11   3  10       14.74       16.66     17.49 o 
  -9   3  10       34.19       38.81     24.19 o 
  -7   3  10        0.13      -19.90     14.81 o 
  -5   3  10       75.50       76.85     28.64 o 
  -3   3  10        0.35       -4.80     14.75 o 
  -1   3  10        0.08      -16.50     20.93 o 
   1   3  10       23.56        6.17     22.82 o 
   3   3  10        6.00        9.28     19.98 o 
   5   3  10      102.45       92.57     20.68 o 
   7   3  10       56.03       78.68     28.35 o 
   9   3  10        0.00        5.05     13.58 o 
  11   3  10        2.96      -13.39     11.03 o 
  13   3  10        2.20       -4.61     11.90 o 
 -10   4  10       64.31       66.90     25.62 o 
  -8   4  10       13.35        6.10     18.79 o 
  -6   4  10        0.17       17.19     18.33 o 
  -4   4  10       23.64       26.95     19.23 o 
  -2   4  10        3.70        9.35     22.09 o 
   0   4  10       58.85       53.77     24.30 o 
   2   4  10        9.87      -21.53     30.39 o 
 -25   1  11      128.05      113.54     28.84 o 
 -23   1  11       32.19       41.70     15.90 o 
 -21   1  11        4.75       10.53     13.82 o 
 -19   1  11       81.32       78.42     14.75 o 
 -17   1  11       24.54       20.37     14.63 o 
 -15   1  11       68.03       40.61     14.03 o 
 -13   1  11        0.08        2.87      9.50 o 
 -11   1  11        4.29       -0.89      9.23 o 
  -9   1  11      432.48      429.71     24.64 o 
  -7   1  11      131.67      119.08     14.07 o 
  -5   1  11      340.77      311.39     23.13 o 
  -3   1  11      140.20      154.33     16.95 o 
  -1   1  11      108.56      114.81     15.04 o 
   1   1  11      348.50      335.11     21.52 o 
   3   1  11        5.23        6.31      9.42 o 
   5   1  11       56.52       41.30     12.72 o 
   7   1  11       13.16       17.21     14.07 o 
   9   1  11        0.03       -1.34     14.91 o 
  11   1  11       49.37       36.19     20.25 o 
  13   1  11       42.29       24.55     19.76 o 
  15   1  11        1.07       22.86     29.80 o 
  17   1  11        2.84      -15.11     17.01 o 
 -22   2  11        0.42        1.21     13.47 o 
 -20   2  11       21.00       15.23     15.91 o 
 -18   2  11        0.36       -2.22     11.51 o 
 -16   2  11        1.14       -5.58      9.89 o 
 -14   2  11       13.98       18.12     10.75 o 
 -12   2  11        7.08        9.53     10.96 o 
 -10   2  11        2.84       15.83     16.96 o 
  -8   2  11       96.59       90.86     19.89 o 
  -6   2  11       20.04      135.54    152.12 o 
  -4   2  11      742.46      751.95     39.34 o 
  -2   2  11      136.45      135.08     22.44 o 
   0   2  11      187.67      186.16     22.51 o 
   2   2  11      205.65      235.41     25.56 o 
   4   2  11        1.56       14.71     13.46 o 
   6   2  11        0.73       -2.99     11.53 o 
   8   2  11       15.37       16.65     13.16 o 
  10   2  11        1.29       -3.07     13.95 o 
  12   2  11       22.42       53.01     18.17 o 
  14   2  11        0.07        7.56     17.61 o 
 -17   3  11        4.23        9.87     16.97 o 
 -15   3  11       18.57       31.30     15.21 o 
 -13   3  11      115.23      134.81     25.90 o 
 -11   3  11       99.42      110.59     24.54 o 
  -9   3  11        8.15       -4.04     15.39 o 
  -7   3  11        0.00       -6.11     14.71 o 
  -5   3  11        1.40       -3.90     15.32 o 
  -3   3  11        2.53       15.65     18.13 o 
  -1   3  11        0.18       -1.18     18.10 o 
   1   3  11       11.31       12.88     19.07 o 
   3   3  11       50.81       45.56     18.69 o 
   5   3  11        6.96      -10.78     14.09 o 
   7   3  11        4.07       13.37     17.60 o 
   9   3  11       12.09      -10.17     27.06 o 
 -22   0  12        5.17        3.48     17.03 o 
 -20   0  12       51.78       49.16     24.77 o 
 -18   0  12        0.01       13.55     15.48 o 
 -16   0  12       31.52       38.71     22.45 o 
 -14   0  12      421.30      354.94     39.87 o 
 -12   0  12       72.75       75.67     18.19 o 
 -10   0  12      397.49      414.76     29.70 o 
  -8   0  12      128.66      174.20     33.09 o 
  -6   0  12      133.16      136.86     17.26 o 
  -4   0  12       17.96       21.91      9.77 o 
  -2   0  12       11.00       -3.10     28.26 o 
   0   0  12       34.68      382.43     54.96 o 
   2   0  12      107.05      129.67     40.64 o 
   4   0  12       22.34        6.97     23.22 o 
   6   0  12      165.19      147.47     42.19 o 
   8   0  12      244.66      239.98     43.35 o 
  10   0  12        5.93       -5.42     26.32 o 
  12   0  12        0.49       46.84     34.84 o 
  14   0  12       96.34      118.44     39.87 o 
 -21   1  12       26.02       26.97     13.37 o 
 -19   1  12      102.01       91.01     16.32 o 
 -17   1  12        5.61       15.16     11.92 o 
 -15   1  12        0.14        0.58     11.60 o 
 -13   1  12       48.40       30.75     12.83 o 
 -11   1  12        7.14        3.51     11.22 o 
  -9   1  12       81.05       75.49     13.98 o 
  -7   1  12      269.44      263.57     45.88 o 
  -5   1  12      165.33      157.13     19.14 o 
  -3   1  12      116.69       99.02     16.91 o 
  -1   1  12        3.08       13.48     14.18 o 
   1   1  12       19.25       12.40     11.24 o 
   3   1  12      179.45      165.72     39.65 o 
   5   1  12       54.52       26.51     17.00 o 
   7   1  12        7.07        6.87     20.44 o 
   9   1  12        5.09       11.24     18.81 o 
  11   1  12       16.36       26.29     19.12 o 
  13   1  12        0.06      -19.90     15.70 o 
 -18   2  12        0.30      -10.64     11.06 o 
 -16   2  12        0.37        7.85     11.84 o 
 -14   2  12        0.71        2.50     11.44 o 
 -12   2  12       20.31       12.18     23.42 o 
 -10   2  12        5.84        7.21     17.24 o 
  -8   2  12        0.93       -6.34     13.76 o 
  -6   2  12       24.02       22.69     17.67 o 
  -4   2  12       25.98       41.33     21.16 o 
  -2   2  12       93.49       97.40     22.75 o 
   0   2  12        0.32       -5.38     16.11 o 
   2   2  12      140.32      166.59     24.27 o 
   4   2  12       44.87       42.49     17.74 o 
   6   2  12       72.26       97.67     20.56 o 
   8   2  12       13.06       35.22     18.67 o 
  10   2  12       23.81       51.20     22.00 o 
 -11   3  12        4.29       -3.31     15.90 o 
  -9   3  12       22.58       36.33     21.92 o 
  -7   3  12        1.74        6.87     20.94 o 
  -5   3  12        6.04       -0.43     21.88 o 
  -3   3  12        9.87       13.03     19.99 o 
  -1   3  12       13.62       -1.89     16.83 o 
   1   3  12      135.58      139.43     30.77 o 
 -17   1  13       72.18       86.76     17.15 o 
 -15   1  13       39.45       38.38     14.64 o 
 -13   1  13       17.87       34.64     17.20 o 
 -11   1  13       23.91       19.09     15.81 o 
  -9   1  13       27.11       35.62     15.76 o 
  -7   1  13       31.50       18.72     11.53 o 
  -5   1  13       51.11       37.44     16.40 o 
  -3   1  13      130.82      125.84     18.91 o 
  -1   1  13        0.97       -2.81      9.40 o 
   1   1  13       19.33        4.64     37.93 o 
   3   1  13        9.23       -5.02     21.45 o 
   5   1  13        2.31        3.49     18.77 o 
   7   1  13       10.44        4.64     22.12 o 
   9   1  13       51.54       60.30     26.76 o 
 -12   2  13        0.01        2.13     15.99 o 
 -10   2  13        4.50       -3.53     16.93 o 
  -8   2  13       35.28       15.51     16.03 o 
  -6   2  13       20.71       22.11     17.23 o 
  -4   2  13       31.09       28.08     20.93 o 
  -2   2  13      242.81      282.04     37.71 o 
   0   2  13       13.88        5.89     15.47 o 
   2   2  13       15.73       32.60     18.64 o 
   4   2  13        2.38       29.80     18.49 o 
 -12   0  14      163.87      156.38     28.26 o 
 -10   0  14       11.09       22.53     15.71 o 
  -2   0  14       15.63       40.26     29.03 o 
   0   0  14       13.80       -2.71     34.06 o 
   2   0  14       93.95      153.67     45.29 o 
 -11   1  14       12.59        2.96     16.03 o 
  -9   1  14       14.65       -4.17     15.17 o 
  -7   1  14        2.27       11.80     26.71 o 
  -5   1  14        6.85       12.47     11.04 o 
  -3   1  14        1.30       -3.18     32.71 o 
  -1   1  14        6.04      -13.93     40.26 o 
                                                 
